# Supplementary material for: Identification and Characterization of Endophytic Fungus DJE2023 Isolated from Banana (Musa sp. cv. Dajiao) with Potential for Biocontrol of Banana Fusarium Wilt
Source: J Fungi (Basel). 2024 Dec 17;10(12):877. doi: 10.3390/jof10120877 (PMC11677757; doi:10.3390/jof10120877)
Supplement: Supplementary file 1 [file jof-10-00877-s001.zip]

Archive with 1 entries (1 files):
- jof-3293246-supplementary.pdf
